# Supplementary material for: Highly contaminated river otters (Lontra canadensis) are effective biomonitors of environmental pollutant exposure
Source: Environ Monit Assess. 2022 Aug 16;194(10):670. doi: 10.1007/s10661-022-10272-9 (PMC9378324; doi:10.1007/s10661-022-10272-9)
Supplement: Supplementary file 2 — Supplementary file2 (XLSX 80.1 KB) [file 10661_2022_10272_MOESM2_ESM.xlsx]

## Sheet: POPs
AnimalID	DevZone	RiverKM	Year	Season	Collection Date	delta13C	delta15N	SetName	SampleType	SampleWt	Dry_wt Format	Lipid format	CB103 Recovery Format	HCB Conc Format	aHCH Conc Format	bHCH Conc Format	lindane Conc Format	achlor Conc Format	cnona Conc Format	bchlor Conc Format	hept Conc Format	HPE Conc Format	nona3 Conc Format	oxychlor Conc Format	tnona Conc Format	aldrin Conc Format	diel Conc Format	mirex Conc Format	eslf1 Conc Format	cb17 Conc Format	cb18 Conc Format	cb28 Conc Format	cb31 Conc Format	cb33 Conc Format	cb44 Conc Format	cb49 Conc Format	cb52 Conc Format	cb66 Conc Format	cb70 Conc Format	cb74 Conc Format	cb82 Conc Format	cb87 Conc Format	cb95 Conc Format	cb99 Conc Format	cb101 Conc Format	cb105 Conc Format	cb110 Conc Format	cb118 Conc Format	cb128 Conc Format
16CWG05	suburban	32.1868	2016	summer	2016-07-30	-29.3103	2.53389	M3460	Feces	2.038	25.3	0.219	107	0.24	< 0.12	< 0.13	< 0.13	< 0.13	< 0.13	< 0.13	< 0.13	< 0.13	< 0.13	0.87	< 0.13	< 0.13	0.16	< 0.13	< 0.13	< 0.13	< 0.13	< 0.13	< 0.13	< 0.13	< 0.13	< 0.13	< 0.13	< 0.13	< 0.13	< 0.13	< 0.13	< 0.13	< 0.13	0.27	< 0.13	< 0.13	< 0.13	0.14	< 0.13
16CWG08	suburban	32.1868	2016	summer	2016-08-03	-28.3953	3.17285	M3460	Feces	2.098	42.7	0.271	115	0.38	< 0.11	< 0.12	< 0.12	< 0.12	< 0.11	< 0.11	< 0.12	< 0.12	< 0.12	1.6	0.34	< 0.11	0.28	< 0.12	< 0.12	< 0.11	< 0.12	< 0.12	< 0.12	< 0.11	< 0.12	< 0.12	< 0.12	< 0.12	< 0.12	< 0.12	< 0.11	< 0.12	< 0.12	0.62	< 0.12	0.17	0.15	0.36	0.37
16CWG09	suburban	32.1868	2016	summer	2016-08-03	-32.6764	1.42714	M3460	Feces	2.249	29.9	0.413	108	0.19	< 0.16	< 0.16	< 0.16	< 0.16	< 0.16	< 0.16	< 0.16	< 0.17	< 0.16	0.63	< 0.16	< 0.16	0.21	< 0.16	< 0.16	< 0.16	< 0.17	< 0.16	< 0.17	< 0.16	< 0.16	< 0.17	< 0.17	< 0.16	< 0.16	< 0.16	< 0.16	< 0.17	< 0.16	0.34	< 0.17	< 0.17	< 0.16	< 0.16	0.28
16FGL02	suburban	14.4841	2016	summer	2016-07-31	-28.0273	2.98674	M3460	Feces	2.249	30.6	0.271	121	< 0.056	< 0.055	< 0.056	< 0.056	< 0.056	< 0.056	< 0.056	< 0.056	< 0.056	< 0.056	0.057	< 0.056	< 0.056	< 0.056	< 0.056	< 0.056	< 0.056	0.094	0.097	0.11	0.069	< 0.056	< 0.057	< 0.056	< 0.056	0.064	< 0.056	< 0.056	< 0.056	< 0.056	0.16	0.088	0.15	0.12	0.3	0.11
16FGL03	suburban	14.4841	2016	summer	2016-08-03	-27.8404	3.95415	M3460	Feces	2	37.6	0.612	118	0.15	< 0.078	< 0.08	< 0.08	< 0.08	< 0.079	< 0.079	< 0.08	< 0.08	< 0.08	0.33	0.19	< 0.079	0.22	< 0.08	< 0.08	< 0.079	0.11	0.11	0.13	< 0.079	< 0.08	< 0.08	< 0.08	< 0.08	< 0.08	< 0.08	< 0.079	< 0.08	< 0.08	0.54	0.12	0.2	0.15	0.37	0.3
16FGL04	suburban	14.4841	2016	summer	2016-08-03	-26.7424	3.93325	M3460	Feces	2.037	43.5	0.274	116	0.14	< 0.069	< 0.07	< 0.07	< 0.07	< 0.07	< 0.07	< 0.07	< 0.07	< 0.07	0.35	0.32	< 0.07	0.24	< 0.07	< 0.07	< 0.07	0.11	0.12	0.12	0.08	< 0.07	< 0.071	< 0.07	< 0.07	0.083	< 0.07	< 0.07	< 0.07	< 0.07	0.41	0.12	0.19	0.19	0.39	0.29
16FGL05	suburban	14.4841	2016	fall	2016-09-24	-27.3508	5.27886	M3460	Feces	2.023	33.8	0.263	116	0.12	< 0.083	< 0.085	< 0.085	< 0.085	< 0.084	< 0.084	< 0.085	< 0.085	< 0.085	0.28	0.13	< 0.085	< 0.084	< 0.085	< 0.085	< 0.084	0.11	0.12	0.12	< 0.084	< 0.085	0.093	0.12	< 0.085	0.11	< 0.085	< 0.084	0.1	0.13	0.65	0.31	0.21	0.32	0.42	0.36
16FGL10	suburban	14.4841	2016	fall	2016-10-04	-17.6006	13.1107	M3460	Feces	2.021	41.6	0.511	115	0.29	< 0.083	< 0.085	< 0.085	0.14	0.17	< 0.084	< 0.085	< 0.085	< 0.085	0.25	0.44	< 0.085	0.1	< 0.085	< 0.085	< 0.084	0.13	0.17	0.16	0.095	0.15	0.18	0.28	0.16	0.17	0.098	< 0.084	0.14	0.27	0.58	0.56	0.32	0.48	0.53	0.27
16FGL11	suburban	14.4841	2016	fall	2016-10-06	-29.701	7.52719	M3460	Feces	2.038	35.7	0.688	118	0.41	< 0.082	< 0.083	< 0.083	0.42	0.27	0.13	< 0.083	0.11	< 0.083	1.1	0.95	< 0.083	0.57	< 0.083	< 0.083	< 0.083	0.12	0.16	0.15	< 0.083	0.13	0.15	0.24	0.17	0.22	0.11	< 0.083	0.24	0.33	1.4	0.7	0.46	0.83	0.84	0.83
16GNA01	rural	61.1549	2016	summer	2016-08-07	-17.7826	4.62695	M3460	Feces	2.138	27	0.285	112	< 0.13	< 0.13	< 0.13	< 0.13	< 0.13	< 0.13	< 0.13	< 0.13	< 0.13	< 0.13	< 0.13	< 0.13	< 0.13	< 0.13	< 0.13	< 0.13	< 0.13	< 0.13	< 0.13	< 0.13	< 0.13	< 0.13	< 0.13	< 0.13	< 0.13	< 0.13	< 0.13	< 0.13	< 0.13	< 0.13	< 0.13	< 0.13	< 0.13	< 0.13	0.13	< 0.13
16GNA07	rural	61.1549	2016	summer	2016-08-11	-17.2326	2.62645	M3460	Feces	2.156	35.5	0.386	118	0.15	< 0.075	< 0.077	< 0.077	< 0.077	< 0.076	< 0.076	< 0.076	< 0.077	< 0.077	0.2	< 0.077	< 0.076	< 0.076	< 0.077	< 0.077	< 0.076	0.099	0.099	0.11	< 0.076	< 0.076	< 0.077	< 0.077	< 0.077	< 0.077	< 0.077	< 0.076	< 0.077	< 0.077	0.1	< 0.077	0.087	0.13	0.14	< 0.077
								M3460	SRM 1947	1.002	26.7	9.43	118	5.4	1	< 0.12	< 0.12	38	64	11	< 0.12	12	8.6	20	130	< 0.12	64	4.8	< 0.12	0.57	2.5	12	9.3	0.6	18	23	31	63	49	29	3.3	28	30	71	86	53	89	100	37
								M3460	Method Blank	2.094		0	107	< 0.095	< 0.093	< 0.095	< 0.095	< 0.095	< 0.094	< 0.094	< 0.094	< 0.095	< 0.095	< 0.094	< 0.095	< 0.094	< 0.094	< 0.095	< 0.095	< 0.094	< 0.095	< 0.095	< 0.095	< 0.094	< 0.094	< 0.096	< 0.095	< 0.095	< 0.095	< 0.095	< 0.094	< 0.095	< 0.095	< 0.095	< 0.095	< 0.095	< 0.095	< 0.095	< 0.095
16GNA08	rural	61.1549	2016	summer	2016-08-11	-17.9161	4.19699	M3461	Feces	2.043	31.6	0.42	111	0.16	< 0.11	< 0.11	< 0.11	< 0.11	< 0.11	< 0.11	< 0.11	< 0.11	< 0.11	< 0.11	< 0.11	< 0.11	< 0.11	< 0.11	< 0.11	< 0.11	0.13	0.11	0.13	< 0.11	< 0.11	< 0.11	< 0.11	< 0.11	< 0.11	< 0.11	< 0.11	< 0.11	< 0.11	< 0.11	< 0.11	< 0.11	0.14	0.17	< 0.11
16GNA12	rural	61.1549	2016	summer	2016-08-16	-17.838	1.05391	M3461	Feces	2.229	28.1	0.126	112	0.1	< 0.092	< 0.094	< 0.094	< 0.094	< 0.094	< 0.094	< 0.094	< 0.094	< 0.094	0.29	< 0.094	< 0.094	< 0.094	< 0.094	< 0.094	< 0.094	0.11	0.1	0.12	< 0.094	< 0.094	< 0.095	< 0.095	< 0.094	< 0.094	< 0.094	< 0.094	< 0.095	< 0.094	0.11	< 0.095	< 0.095	0.098	0.11	< 0.095
16HIM01	industrial	0	2016	summer	2016-08-02	-14.0831	13.2351	M3461	Feces	2.1	39.4	1.13	112	0.24	< 0.096	< 0.098	< 0.098	0.2	0.31	< 0.097	< 0.098	< 0.098	< 0.098	0.74	0.85	< 0.098	0.24	0.15	< 0.098	< 0.097	0.19	0.77	0.25	0.12	0.35	1.3	2.9	2.6	1.2	1.8	0.11	1.5	1.8	13	9.2	4.6	7.3	9.7	4.5
16HIM03	industrial	0	2016	fall	2016-09-26	-15.3453	12.2856	M3461	Feces	2.151	26.8	1.37	110	0.49	< 0.095	< 0.097	< 0.097	< 0.097	< 0.096	< 0.096	< 0.097	< 0.097	< 0.097	0.84	0.27	< 0.097	0.2	< 0.097	< 0.097	< 0.096	0.14	0.21	0.18	< 0.096	0.12	0.26	0.42	0.32	0.22	0.21	< 0.096	0.34	0.44	5.5	1.6	0.79	0.93	1.4	1.9
16HIM04	industrial	0	2016	fall	2016-09-26	-17.4344	12.1831	M3461	Feces	2.358	28.5	2.11	111	0.61	< 0.086	0.1	< 0.088	0.092	0.089	< 0.087	< 0.088	< 0.088	< 0.088	1.1	0.33	< 0.088	0.26	< 0.088	< 0.088	< 0.088	0.14	0.17	0.16	0.092	0.094	0.17	0.31	0.2	0.16	0.14	< 0.087	0.27	0.3	6.6	1.1	0.64	0.61	1	2
16ICY02	rural	77.2483	2016	summer	2016-08-12	-15.7776	0.681676	M3461	Feces	2.314	28.3	0.15	108	0.16	< 0.083	< 0.085	< 0.085	< 0.085	< 0.084	< 0.084	< 0.085	< 0.085	< 0.085	< 0.085	< 0.085	< 0.085	< 0.085	< 0.085	< 0.085	< 0.085	0.11	0.11	0.12	< 0.085	< 0.085	< 0.086	< 0.085	< 0.085	< 0.085	< 0.085	< 0.085	< 0.085	< 0.085	< 0.086	< 0.085	< 0.085	0.12	0.13	< 0.085
16ICY03	rural	77.2483	2016	summer	2016-08-12	-17.0991	2.70706	M3461	Feces	2.316	32	0.5	108	< 0.11	< 0.1	< 0.11	< 0.11	< 0.11	< 0.11	< 0.1	< 0.11	< 0.11	< 0.11	< 0.11	< 0.11	< 0.11	< 0.11	< 0.11	< 0.11	< 0.11	< 0.11	0.11	0.13	< 0.11	< 0.11	< 0.11	< 0.11	< 0.11	< 0.11	< 0.11	< 0.11	< 0.11	< 0.11	< 0.11	< 0.11	< 0.11	0.11	0.13	< 0.11
16ICY05	rural	77.2483	2016	fall	2016-10-03	-14.5401	2.15568	M3461	Feces	2.107	36.6	0.203	110	0.11	< 0.095	< 0.097	< 0.097	< 0.097	< 0.096	< 0.096	< 0.097	< 0.097	< 0.097	< 0.097	< 0.097	< 0.096	< 0.096	< 0.097	< 0.097	< 0.096	0.12	0.11	0.13	< 0.096	< 0.097	< 0.098	< 0.097	< 0.097	< 0.097	< 0.097	< 0.096	< 0.097	< 0.097	0.14	< 0.097	0.11	0.14	0.16	< 0.097
16LIR01	rural	86.9044	2016	summer	2016-08-12	-18.9508	10.8594	M3461	Feces	2.207	45.6	3.18	113	0.32	< 0.098	< 0.099	< 0.099	< 0.1	0.17	< 0.099	< 0.099	< 0.1	< 0.099	1.5	0.46	< 0.099	< 0.099	0.24	< 0.099	< 0.099	0.12	0.14	0.15	< 0.099	< 0.099	0.13	0.22	0.2	0.26	0.13	< 0.099	0.17	0.34	0.76	1.1	0.45	0.81	1.1	0.42
16LIR02	rural	86.9044	2016	summer	2016-08-12	-17.4176	10.4185	M3461	Feces	2.278	37.3	0.794	109	1.1	< 0.097	< 0.098	< 0.098	< 0.099	< 0.098	< 0.098	< 0.098	< 0.099	< 0.098	0.87	0.16	< 0.098	< 0.098	< 0.099	0.11	< 0.098	0.11	0.12	0.13	< 0.098	< 0.098	< 0.099	< 0.099	< 0.098	0.099	< 0.099	< 0.098	< 0.099	< 0.098	0.97	0.19	0.29	0.2	0.35	0.36
16LIR03	rural	86.9044	2016	summer	2016-08-12	-17.5501	4.9753	M3461	Feces	2.1	50.9	0.332	112	0.13	< 0.071	< 0.073	< 0.073	< 0.073	< 0.072	< 0.072	< 0.073	< 0.073	< 0.073	0.11	< 0.073	< 0.073	< 0.072	< 0.073	< 0.073	< 0.072	0.12	0.12	0.13	0.076	< 0.073	< 0.073	< 0.073	< 0.073	0.079	< 0.073	< 0.072	< 0.073	< 0.073	0.12	0.11	0.11	0.17	0.19	0.092
16LIR05	rural	86.9044	2016	summer	2016-08-15	-15.8221	-0.14938	M3461	Feces	2.262	33.4	0.243	112	0.091	< 0.083	< 0.084	< 0.084	< 0.084	< 0.084	< 0.083	< 0.084	< 0.084	< 0.084	< 0.084	< 0.084	< 0.084	< 0.084	< 0.084	< 0.084	< 0.084	0.11	0.12	0.13	< 0.084	< 0.084	< 0.085	< 0.084	< 0.084	< 0.084	< 0.084	< 0.084	< 0.084	< 0.084	< 0.085	0.096	0.13	0.19	0.2	< 0.085
16LIR07	rural	86.9044	2016	summer	2016-08-18	-16.738	1.08775	M3461	Feces	2.287	33.6	0.24	108	< 0.097	< 0.095	< 0.097	< 0.097	< 0.097	< 0.097	< 0.097	< 0.097	< 0.098	< 0.097	< 0.097	< 0.097	< 0.097	< 0.097	< 0.097	< 0.097	< 0.097	0.11	0.1	0.12	< 0.097	< 0.097	< 0.098	< 0.098	< 0.097	< 0.097	< 0.097	< 0.097	< 0.098	< 0.097	< 0.098	< 0.098	< 0.098	0.14	0.16	< 0.098
								M3461	SRM 1947	0.958	26.8	10.1	111	6.2	1.1	< 0.24	< 0.24	47	66	12	< 0.24	13	9.7	24	140	< 0.24	72	5.1	< 0.24	0.67	2.8	15	11	0.71	21	26	36	68	56	32	3.5	28	34	76	90	62	93	110	43
								M3461	Method Blank	2.217		0	99	< 0.13	< 0.13	< 0.13	< 0.13	< 0.13	< 0.13	< 0.13	< 0.13	< 0.14	< 0.13	< 0.13	< 0.13	< 0.13	< 0.13	< 0.13	< 0.13	< 0.13	< 0.14	< 0.13	< 0.14	< 0.13	< 0.13	< 0.14	< 0.14	< 0.13	< 0.13	< 0.13	< 0.13	< 0.14	< 0.13	< 0.14	< 0.14	< 0.14	< 0.13	< 0.13	< 0.14
16LIR08	rural	86.9044	2016	summer	2016-08-18	-17.7885	2.31493	M3462	Feces	2.006	25	0.32	104	< 0.11	< 0.11	< 0.11	< 0.11	< 0.11	< 0.11	< 0.11	< 0.11	< 0.11	< 0.11	< 0.11	< 0.11	< 0.11	< 0.11	< 0.11	< 0.11	< 0.11	0.18	0.17	0.18	0.13	< 0.11	< 0.11	< 0.11	< 0.11	< 0.11	< 0.11	< 0.11	< 0.11	< 0.11	< 0.11	< 0.11	< 0.11	0.15	0.19	< 0.11
16SPM07	industrial	5.47176	2016	summer	2016-08-10	-24.2309	9.01215	M3462	Feces	2.366	25.8	0.316	106	< 0.1	< 0.1	< 0.1	< 0.1	< 0.1	< 0.1	< 0.1	< 0.1	< 0.1	< 0.1	0.17	0.17	< 0.1	< 0.1	< 0.1	< 0.1	< 0.1	0.21	0.24	0.25	0.15	0.11	0.16	0.29	0.15	0.15	0.1	< 0.1	0.13	0.14	2.3	0.41	0.49	0.39	0.72	1.1
16SPM08	industrial	5.47176	2016	summer	2016-08-10	-26.416	8.71456	M3462	Feces	2.145	31.8	0.487	107	0.12	< 0.1	< 0.1	< 0.1	0.12	0.12	< 0.1	< 0.1	< 0.1	< 0.1	0.25	0.41	< 0.1	< 0.1	< 0.1	< 0.1	< 0.1	0.25	0.29	0.26	0.15	0.17	0.28	0.51	0.3	0.24	0.21	< 0.1	0.22	0.31	3.4	0.74	0.94	0.62	1.7	1.4
16SPM10	industrial	5.47176	2016	summer	2016-08-13	-23.7255	10.7907	M3462	Feces	2.012	32.5	0.541	107	0.31	< 0.098	< 0.1	< 0.099	< 0.1	0.12	< 0.099	< 0.099	< 0.1	0.12	1.4	0.77	< 0.099	0.21	< 0.1	< 0.1	< 0.099	0.21	0.25	0.18	0.13	0.1	0.23	0.43	0.5	0.16	0.42	< 0.099	0.38	0.13	14	0.75	1.3	0.35	2.1	6.6
16SPM14	industrial	5.47176	2016	summer	2016-08-17	-19.5433	11.1002	M3462	Feces	2.27	31	0.708	111	0.27	< 0.08	< 0.081	< 0.081	0.18	0.19	< 0.08	< 0.081	< 0.081	< 0.081	0.9	0.6	< 0.081	0.22	< 0.081	< 0.081	0.1	0.26	0.43	0.33	0.17	0.4	0.89	1.6	0.97	0.63	0.65	0.094	1.1	1.6	11	4.2	2.5	3.5	4.7	4
16SPM16	industrial	5.47176	2016	summer	2016-08-17	-19.6244	11.5611	M3462	Feces	2.051	34.3	1.4	111	0.54	< 0.1	0.11	< 0.1	0.23	0.26	< 0.1	< 0.1	< 0.11	< 0.1	1.9	0.87	< 0.1	0.35	< 0.11	< 0.1	0.12	0.3	0.65	0.45	0.26	0.55	1.3	2	1.5	0.89	0.97	0.16	1.8	1.6	16	6.3	4.3	5.3	7.7	7
16SPM17	industrial	5.47176	2016	fall	2016-09-24	-16.8399	13.1933	M3462	Feces	2.155	31.5	1.1	108	0.61	< 0.11	< 0.11	< 0.11	0.14	0.13	< 0.11	< 0.11	< 0.11	< 0.11	3	0.59	< 0.11	0.25	< 0.11	< 0.11	< 0.11	0.25	0.39	0.29	0.2	0.2	0.37	0.68	0.54	0.34	0.38	< 0.11	0.72	0.39	12	1.8	2	1.4	2.8	5
								M3462	SRM 1947	1.012	26.6	9.55	110	5.7	1.1	< 0.22	< 0.22	41	60	11	< 0.22	12	8.7	22	130	< 0.22	65	5.1	< 0.22	0.68	2.8	13	11	0.71	20	25	34	64	53	31	3.5	27	33	73	88	58	91	100	43
								M3462	Method Blank	1.7788		0	100	< 0.15	< 0.15	< 0.15	< 0.15	< 0.15	< 0.15	< 0.15	< 0.15	< 0.15	< 0.15	< 0.15	< 0.15	< 0.15	< 0.15	< 0.15	< 0.15	< 0.15	0.17	0.16	0.18	< 0.15	< 0.15	< 0.16	< 0.16	< 0.15	< 0.15	< 0.15	< 0.15	< 0.16	< 0.15	< 0.16	< 0.16	< 0.15	< 0.15	< 0.15	< 0.16
17BLK01	suburban	16.0934	2017	spring	2017-05-10	-26.9099	6.37003	M3609	Feces	2.275	30.7	0.277	105	0.37	< 0.093	< 0.094	< 0.094	< 0.094	< 0.094	< 0.094	< 0.094	< 0.094	< 0.094	0.91	0.37	< 0.094	0.3	< 0.094	< 0.094	< 0.094	0.15	0.19	0.16	0.12	< 0.094	< 0.095	0.12	< 0.094	0.098	< 0.094	< 0.094	0.24	0.095	2.2	0.17	0.26	0.2	0.31	0.86
17BLK02	suburban	16.0934	2017	spring	2017-05-10	-23.3381	11.0014	M3609	Feces	2.225	24.5	1.49	103	1	< 0.097	0.12	< 0.099	0.35	0.32	0.15	< 0.098	0.31	< 0.099	1.9	0.94	< 0.098	1.2	< 0.099	< 0.099	< 0.098	0.17	0.41	0.23	0.11	0.57	0.53	0.76	1.4	0.41	0.73	0.15	0.73	0.64	2.3	1.3	0.88	1.4	1.6	0.73
17BLK03	suburban	16.0934	2017	spring	2017-05-19	-28.1663	7.24311	M3609	Feces	2.316	29.7	0.664	104	0.6	< 0.087	< 0.088	< 0.088	0.32	0.19	0.19	< 0.088	0.11	< 0.088	1.3	0.78	< 0.088	0.45	< 0.088	< 0.088	< 0.088	0.13	0.18	0.12	< 0.088	0.094	0.095	0.2	0.13	0.13	< 0.088	< 0.088	0.38	0.2	2.4	0.42	0.38	0.5	0.63	0.91
17BLK04	suburban	16.0934	2017	spring	2017-05-22	-34.8564	6.41064	M3609	Feces	2.092	36	0.58	106	0.65	< 0.069	< 0.07	< 0.07	0.24	0.12	0.13	< 0.07	0.17	0.073	1.4	0.58	< 0.07	0.72	< 0.07	< 0.07	< 0.07	0.13	0.16	0.14	0.1	0.096	0.085	0.19	0.11	0.14	0.076	< 0.07	0.65	0.18	2.1	0.38	0.39	0.44	0.63	0.71
17BLK06	suburban	16.0934	2017	fall	2017-09-16	-20.2573	12.1384	M3609	Feces	2.386	32.7	1.25	103	0.51	< 0.082	< 0.083	0.095	< 0.083	< 0.083	< 0.083	< 0.083	< 0.084	< 0.083	1.2	0.27	< 0.083	0.16	< 0.083	< 0.083	< 0.083	0.15	0.18	0.15	0.091	0.11	0.1	0.19	0.088	0.12	< 0.083	< 0.083	0.29	0.15	1.3	0.29	0.19	0.28	0.33	0.43
17BLK08	suburban	16.0934	2017	fall	2017-09-25	-27.5933	8.53851	M3609	Feces	2.283	44	0.502	105	0.28	< 0.1	< 0.11	< 0.11	0.2	0.14	0.12	< 0.11	< 0.11	< 0.11	0.76	0.47	< 0.11	0.15	< 0.11	< 0.11	< 0.11	0.13	0.17	0.14	< 0.11	0.11	< 0.11	0.19	0.13	0.15	< 0.11	< 0.11	0.17	0.15	1.6	0.33	0.3	0.34	0.59	0.53
17BLK09	suburban	16.0934	2017	fall	2017-09-25	-24.0518	9.18215	M3609	Feces	2.116	37.3	0.204	103	0.18	< 0.11	< 0.12	< 0.12	< 0.12	< 0.12	< 0.12	< 0.12	< 0.12	< 0.12	0.18	< 0.12	< 0.12	< 0.12	< 0.12	< 0.12	< 0.12	0.12	0.13	0.12	< 0.12	< 0.12	< 0.12	< 0.12	< 0.12	< 0.12	< 0.12	< 0.12	0.13	< 0.12	0.71	0.12	0.16	0.15	0.24	0.33
17BOE01	industrial	6.27643	2017	spring	2017-05-22	-19.4625	11.2775	M3609	Feces	2.331	29.7	0.597	105	0.31	< 0.064	< 0.066	< 0.065	0.17	0.16	< 0.065	< 0.065	< 0.066	< 0.065	0.71	0.55	< 0.065	0.14	< 0.066	< 0.066	0.084	0.17	0.42	0.19	0.13	0.28	1.1	1.2	1.3	0.39	0.79	0.11	1.5	0.87	7.9	4.4	2.5	4	5.5	3
17BOE02	industrial	6.27643	2017	spring	2017-05-22	-19.2863	10.5192	M3609	Feces	2.38	30.3	0.298	102	0.18	< 0.063	< 0.064	0.39	0.075	0.091	< 0.063	< 0.064	< 0.064	< 0.064	0.24	0.28	< 0.064	< 0.064	< 0.064	< 0.064	< 0.064	0.12	0.19	0.14	0.095	0.13	0.36	0.66	0.47	0.29	0.31	< 0.064	0.8	0.65	3.7	2	1.3	2.4	2.7	1.5
17CWG01	suburban	32.1868	2017	spring	2017-05-18	-28.059	9.4664	M3609	Feces	2.349	27.7	0.572	102	0.43	< 0.084	< 0.085	< 0.085	< 0.085	0.48	< 0.085	< 0.085	0.81	0.16	2	2.4	< 0.085	1.7	< 0.085	< 0.085	< 0.085	0.11	0.14	0.11	< 0.085	< 0.085	< 0.086	0.11	0.091	0.11	< 0.085	< 0.085	0.24	0.16	0.33	0.3	0.26	0.37	0.48	0.23
17CWG02	suburban	32.1868	2017	spring	2017-05-19	-24.9711	9.97096	M3609	Feces	2.201	21.8	1.52	101	1.1	< 0.12	< 0.12	< 0.12	0.45	0.31	0.17	< 0.12	0.38	0.12	1.8	1.1	< 0.12	0.91	< 0.12	< 0.12	< 0.12	0.17	0.31	0.24	0.13	0.26	0.26	0.67	0.34	0.45	0.24	< 0.12	0.42	0.74	1.7	1.9	0.48	1.1	1.4	0.53
17CWG03	suburban	32.1868	2017	spring	2017-05-24	-29.4673	10.975	M3609	Feces	2.038	36.1	0.374	104	0.53	< 0.078	< 0.08	0.11	< 0.08	< 0.079	< 0.079	< 0.08	0.16	< 0.08	0.89	0.29	< 0.079	0.42	< 0.08	< 0.08	< 0.079	0.11	0.15	0.12	0.092	< 0.08	< 0.08	0.1	< 0.08	0.09	< 0.08	< 0.079	0.17	0.087	0.4	0.2	0.17	0.22	0.26	0.17
17CWG05	suburban	32.1868	2017	spring	2017-05-24	-33.8632	10.8572	M3609	Feces	2.146	45.9	0.656	98	1.4	< 0.13	< 0.13	< 0.13	0.28	0.19	< 0.13	< 0.13	0.36	0.18	3.5	1	< 0.13	1.2	< 0.13	< 0.13	< 0.13	< 0.14	0.18	< 0.14	< 0.13	< 0.13	< 0.14	0.26	0.19	< 0.13	< 0.13	< 0.13	0.58	0.24	6.5	0.56	1	1	1.3	2.2
								M3609	SRM 1947	0.718	27.4	9.67	102	6.5	1.1	< 0.29	0.42	45	70	13	< 0.29	14	11	25	140	< 0.29	72	5	< 0.29	0.76	3	15	11	0.75	22	28	37	73	60	33	3.2	31	35	81	96	61	97	110	43
								M3609	Method Blank	2.2414		0	100	< 0.11	< 0.1	< 0.11	< 0.11	< 0.11	< 0.11	< 0.11	< 0.11	< 0.11	< 0.11	< 0.11	< 0.11	< 0.11	< 0.11	< 0.11	< 0.11	< 0.11	< 0.11	0.12	< 0.11	< 0.11	< 0.11	< 0.11	< 0.11	< 0.11	< 0.11	< 0.11	< 0.11	< 0.11	< 0.11	< 0.11	< 0.11	< 0.11	0.11	0.13	< 0.11
17DIA01	industrial	1.12654	2017	spring	2017-05-18	-13.6633	14.6683	M3610	Feces	2.369	43	0.774	111	0.45	< 0.17	< 0.17	< 0.17	0.36	0.85	< 0.51	< 0.17	< 0.17	< 0.17	1.2	2.3	< 0.51	< 0.51	0.27	< 0.51	< 0.17	< 0.17	0.72	0.22	< 0.17	0.38	5.4	14	3.8	1.6	2.9	< 0.17	3.4	5.4	49	43	12	14	29	15
17DIA02	industrial	1.12654	2017	spring	2017-05-27	-16.567	12.6308	M3610	Feces	2.37	29.9	0.428	102	< 0.15	< 0.15	< 0.15	< 0.15	< 0.15	< 0.15	< 0.45	< 0.15	< 0.15	< 0.15	< 0.45	0.28	< 0.45	< 0.45	< 0.15	< 0.45	< 0.15	0.19	0.28	0.21	< 0.15	0.17	0.38	0.65	0.53	0.29	0.46	< 0.15	0.6	0.34	4.1	1.8	1.9	1.4	3.5	2
17FGL02	suburban	14.4841	2017	spring	2017-05-18	-28.4214	8.98926	M3610	Feces	2.305	29.7	0.928	102	0.37	< 0.1	< 0.11	< 0.11	0.53	0.49	< 0.32	< 0.11	0.12	0.12	0.69	1.9	< 0.32	0.6	< 0.11	< 0.32	< 0.11	0.19	0.34	0.22	< 0.11	0.11	0.23	0.36	0.55	0.28	0.38	< 0.11	0.21	0.25	1.9	0.49	1.2	0.36	2.9	1.2
17HAM02	industrial	7.24203	2017	spring	2017-05-23	-21.4448	11.4816	M3610	Feces	2.357	51.7	0.937	105	0.71	< 0.12	0.16	< 0.12	0.23	0.3	< 0.37	< 0.12	< 0.12	< 0.12	2.1	1.4	< 0.37	0.43	< 0.12	< 0.37	< 0.12	0.32	1.1	0.28	0.15	0.53	1.7	2.6	2.5	0.64	1.6	0.16	1.9	1.5	27	5.8	4.7	5.1	8.2	9.6
17HAM03	industrial	7.24203	2017	spring	2017-05-25	-22.1302	12.3476	M3610	Feces	2.009	31.8	0.553	106	0.78	< 0.1	< 0.1	< 0.1	0.13	0.12	< 0.3	< 0.1	0.29	0.13	2.1	1.4	< 0.31	1.6	< 0.1	< 0.31	< 0.1	0.18	0.24	0.2	0.11	0.16	0.28	0.65	0.35	0.21	0.24	< 0.1	0.45	0.45	7	1.1	1	0.86	1.6	3.3
17HAM04	industrial	7.24203	2017	spring	2017-05-27	-26.8289	4.51932	M3610	Feces	2.151	32.5	0.262	102	0.51	< 0.14	< 0.14	< 0.14	< 0.14	< 0.14	< 0.43	< 0.14	0.17	< 0.14	1.5	1.1	< 0.43	0.99	< 0.14	< 0.43	< 0.14	0.15	0.19	0.18	< 0.14	< 0.14	< 0.14	0.3	< 0.14	< 0.14	< 0.14	< 0.14	0.25	0.17	5.9	0.48	0.59	0.34	1	2.4
17HAM05	industrial	7.24203	2017	fall	2017-09-15	-24.4031	4.68175	M3610	Feces	2.327	56.1	0.249	101	0.35	< 0.12	< 0.12	< 0.12	< 0.12	< 0.12	< 0.36	< 0.12	< 0.12	< 0.12	0.93	0.37	< 0.36	0.49	< 0.12	< 0.36	< 0.12	< 0.12	0.15	0.13	< 0.12	< 0.12	< 0.12	0.13	< 0.12	< 0.12	< 0.12	< 0.12	0.13	< 0.12	3.3	0.23	0.27	0.22	0.31	1.7
17HAM12	industrial	7.24203	2017	fall	2017-09-27	-20.7351	14.5292	M3610	Feces	2.293	19.1	3.14	104	1.3	< 0.13	0.27	< 0.13	< 0.13	< 0.13	< 0.4	< 0.13	< 0.13	< 0.13	1.4	0.37	< 0.41	< 0.4	< 0.13	< 0.41	< 0.13	0.17	0.21	0.19	< 0.13	< 0.13	0.14	0.38	< 0.13	0.18	< 0.13	< 0.13	0.35	0.2	7.8	0.59	0.56	0.44	0.59	2.4
17HAM13	industrial	7.24203	2017	fall	2017-09-27	-19.0474	11.7658	M3610	Feces	2.393	29.8	0.664	102	0.87	< 0.11	< 0.11	< 0.11	< 0.11	< 0.11	< 0.34	< 0.11	< 0.11	< 0.11	0.58	0.21	< 0.34	< 0.34	< 0.11	< 0.34	< 0.11	0.15	0.18	0.17	< 0.11	< 0.11	< 0.11	0.24	0.11	0.14	< 0.11	< 0.11	0.17	0.18	2.7	0.38	0.43	0.38	0.42	0.79
17HAM14	industrial	7.24203	2017	fall	2017-09-27	-20.2957	13.0277	M3610	Feces	2.309	13.6	2.13	105	1.1	< 0.069	0.21	< 0.071	0.13	0.12	< 0.21	< 0.071	0.16	0.082	1.2	0.54	< 0.21	0.36	< 0.071	< 0.21	0.073	0.19	0.19	0.22	0.11	0.16	0.17	0.42	0.16	0.22	0.11	< 0.07	0.22	0.33	5.7	0.58	0.44	0.44	0.47	1.5
17HAM15	industrial	7.24203	2017	fall	2017-09-27	-18.9128	15.8774	M3610	Feces	2.145	19	2.13	106	1.2	< 0.095	< 0.096	< 0.096	< 0.096	< 0.096	< 0.29	< 0.096	< 0.097	< 0.096	1.5	0.43	< 0.29	< 0.29	< 0.096	< 0.29	< 0.096	0.15	0.16	0.16	0.1	< 0.096	0.1	0.28	< 0.096	0.13	0.1	< 0.096	0.51	0.2	12	0.58	1.1	0.46	0.8	4.2
17KCO01	industrial	7.40296	2017	spring	2017-05-17	-26.509	9.73746	M3610	Feces	2.317	30.4	0.813	106	0.86	< 0.072	< 0.073	< 0.073	0.75	0.66	0.22	< 0.073	0.43	0.12	1.7	2.1	< 0.22	2.2	< 0.073	< 0.22	0.074	0.18	0.23	0.19	0.1	0.24	0.34	0.79	0.49	0.28	0.29	< 0.073	0.48	0.65	4.8	1.3	1.3	1.3	2.3	2.1
								M3610	SRM 1947	1.23	27.6	9.85	104	6.2	1.2	< 0.28	0.29	45	66	12	< 0.28	13	9.8	24	130	< 0.83	70	5	< 0.84	0.67	2.8	14	12	0.64	22	27	37	70	58	32	3.3	29	35	77	92	62	93	110	41
								M3610	Method Blank	2.2818		0	93	< 0.2	< 0.2	< 0.2	< 0.2	< 0.2	< 0.2	< 0.61	< 0.2	< 0.2	< 0.2	< 0.62	< 0.2	< 0.61	< 0.61	< 0.2	< 0.62	< 0.2	< 0.2	< 0.2	< 0.2	< 0.2	< 0.2	< 0.21	< 0.2	< 0.2	< 0.2	< 0.2	< 0.2	< 0.2	< 0.2	< 0.2	< 0.2	< 0.2	< 0.2	< 0.2	< 0.2
17KCO03	industrial	7.40296	2017	spring	2017-05-22	-28.9833	9.98213	M3611	Feces	2.4	25.8	1.95	107	1.2	< 0.097	< 0.098	< 0.098	1.2	1.2	0.5	< 0.098	0.28	0.21	2.9	8.3	< 0.3	1.4	< 0.098	< 0.3	< 0.098	0.26	0.47	0.24	0.1	0.3	0.76	1.2	1.1	0.39	0.73	< 0.098	0.58	0.72	11	1.6	2.1	1.4	4.7	2.8
17KCO06	industrial	7.40296	2017	spring	2017-05-27	-26.3581	6.6147	M3611	Feces	2.095	30.6	0.479	104	1.1	< 0.16	< 0.17	< 0.17	0.19	< 0.17	< 0.5	< 0.17	0.34	0.23	3	2	< 0.51	2	< 0.17	< 0.51	< 0.17	< 0.17	< 0.17	< 0.17	< 0.17	< 0.17	< 0.17	0.51	< 0.17	< 0.17	< 0.17	< 0.17	0.39	0.22	23	0.77	0.8	0.53	1.2	5.9
17KCO12	industrial	7.40296	2017	fall	2017-09-23	-23.2864	10.6836	M3611	Feces	2.318	44.6	0.701	105	0.44	< 0.16	< 0.16	< 0.16	0.28	< 0.16	< 0.48	< 0.16	< 0.16	< 0.16	0.88	0.89	< 0.48	< 0.48	< 0.16	< 0.49	< 0.16	0.35	0.57	0.38	< 0.16	0.28	0.82	1.3	1	0.53	0.64	< 0.16	0.46	0.62	3.8	1.7	1.6	1.3	3.2	1.9
17KCO13	industrial	7.40296	2017	fall	2017-09-23	-24.6249	10.0471	M3611	Feces	2.152	40.8	0.944	106	0.79	< 0.15	< 0.15	< 0.15	0.31	0.17	< 0.45	< 0.15	< 0.15	< 0.15	1.9	1	< 0.45	0.74	< 0.15	< 0.45	< 0.15	0.33	0.6	0.43	0.18	0.39	0.91	1.6	1.1	0.75	0.66	< 0.15	0.75	0.86	18	2.5	1.7	2.7	3.2	3.9
17KCO14	industrial	7.40296	2017	fall	2017-09-24	-26.1232	9.64102	M3611	Feces	2.264	29	0.714	107	0.98	< 0.089	0.12	< 0.09	2.7	2	1.2	< 0.09	0.8	0.48	5	18	< 0.27	3.9	< 0.091	< 0.27	< 0.09	0.14	0.17	0.15	0.092	0.1	0.17	0.53	0.14	0.17	0.1	< 0.09	0.45	0.23	27	0.73	0.67	0.48	0.76	7.3
17KCO15	industrial	7.40296	2017	fall	2017-09-24	-26.3844	10.9293	M3611	Feces	2.325	25.9	0.818	109	0.75	< 0.075	< 0.076	< 0.076	2	1.4	0.82	< 0.076	0.55	0.27	2.7	11	< 0.23	2.7	< 0.076	< 0.23	< 0.076	0.19	0.22	0.2	0.11	0.14	0.27	0.63	0.32	0.25	0.2	< 0.076	0.31	0.38	16	0.98	0.77	0.83	1.3	4.2
17KCO17	industrial	7.40296	2017	fall	2017-09-25	-21.2322	15.0551	M3611	Feces	2.241	28.4	3.52	108	1.4	< 0.1	0.12	< 0.1	0.26	0.13	< 0.31	< 0.1	0.31	0.15	2.3	0.98	< 0.31	1.3	< 0.1	< 0.31	< 0.1	0.24	0.27	0.29	0.14	0.22	0.3	0.7	0.22	0.3	0.15	< 0.1	0.29	0.55	15	0.89	0.4	0.66	0.64	2.7
17SPM01	industrial	5.47176	2017	spring	2017-05-23	-25.6434	9.88467	M3611	Feces	2.31	66.3	1.16	109	0.5	< 0.091	< 0.093	< 0.093	0.44	0.48	< 0.28	< 0.093	< 0.093	< 0.093	1.1	1.4	< 0.28	0.32	0.097	< 0.28	< 0.092	0.25	0.33	0.32	0.13	0.21	0.56	1.4	0.63	0.34	0.45	< 0.092	0.73	0.68	19	2.2	2.2	1.9	3.8	3.9
17SPM03	industrial	5.47176	2017	fall	2017-09-11	-20.7979	11.3192	M3611	Feces	2.137	34.7	0.536	110	0.3	< 0.1	< 0.1	< 0.1	0.11	< 0.1	< 0.31	< 0.1	< 0.11	< 0.1	0.61	0.44	< 0.32	< 0.32	< 0.1	< 0.32	< 0.1	0.19	0.25	0.24	0.12	0.19	0.3	0.62	0.31	0.35	0.21	< 0.1	0.37	0.7	4.4	1.7	0.87	1.3	1.5	1.5
17SPM04	industrial	5.47176	2017	fall	2017-09-13	-26.1475	8.47658	M3611	Feces	2.327	31.4	0.141	108	0.12	< 0.099	< 0.1	< 0.1	< 0.1	< 0.1	< 0.3	< 0.1	< 0.1	< 0.1	< 0.3	0.14	< 0.3	< 0.3	< 0.1	< 0.3	< 0.1	0.16	0.19	0.18	0.11	< 0.1	0.1	0.24	0.14	0.14	< 0.1	< 0.1	0.11	0.16	1.1	0.34	0.36	0.39	0.56	0.47
17SPM06	industrial	5.47176	2017	fall	2017-09-23	-22.4967	9.69279	M3611	Feces	2.236	39.7	0.603	109	0.44	< 0.098	< 0.1	< 0.1	< 0.1	< 0.099	< 0.3	< 0.1	< 0.1	< 0.1	0.67	0.32	< 0.3	< 0.3	< 0.1	< 0.3	< 0.1	0.19	0.28	0.24	0.12	0.2	0.34	0.67	0.39	0.32	0.25	< 0.1	0.51	0.59	8.2	1.3	1.2	1.3	1.7	2.4
17SPM07	industrial	5.47176	2017	fall	2017-09-24	-20.0872	12.0014	M3611	Feces	2.108	20.4	1.37	113	0.79	< 0.086	< 0.088	< 0.087	< 0.088	< 0.087	< 0.26	< 0.087	< 0.088	< 0.087	1.4	0.4	< 0.26	< 0.26	< 0.088	< 0.26	< 0.087	0.21	0.24	0.26	0.15	0.19	0.26	0.55	0.28	0.26	0.21	< 0.087	0.62	0.55	18	1.3	1	1	1.3	3.6
17SPM08	industrial	5.47176	2017	fall	2017-09-24	-21.9318	11.7455	M3611	Feces	2.059	31.1	5.5	109	2.4	< 0.11	0.7	< 0.11	0.54	0.55	< 0.34	< 0.11	0.49	0.29	4.2	2	< 0.35	1.3	< 0.11	< 0.35	< 0.11	0.29	0.34	0.38	0.17	0.28	0.57	1.6	0.4	0.48	0.46	< 0.11	1.1	1.1	37	2.3	2.2	1.6	2.2	8.5
								M3611	SRM 1947	0.866	27.4	9.91	107	6.3	1.3	< 0.22	0.33	24	72	14	< 0.22	16	31	27	150	< 0.67	78	6	< 0.67	0.79	3.2	14	12	0.84	22	27	37	70	58	34	3.5	28	35	79	95	67	99	110	31
								M3611	Method Blank	2.2286		0	103	< 0.12	< 0.11	< 0.12	< 0.12	< 0.12	< 0.12	< 0.35	< 0.12	< 0.12	< 0.12	< 0.35	< 0.12	< 0.35	< 0.35	< 0.12	< 0.35	< 0.12	< 0.12	< 0.12	< 0.12	< 0.12	< 0.12	< 0.12	< 0.12	< 0.12	< 0.12	< 0.12	< 0.12	< 0.12	< 0.12	< 0.12	< 0.12	< 0.12	< 0.12	< 0.12	< 0.12
[truncated: 47 more columns]

## Sheet: PAHs
AnimalID	DevZone	RiverKM	Year	Season	Collection Date	delta13C	delta15N	SetName	SampleType	SampleWt	Dry_Wt format	Lipid format	dACE RecoveryFormat	dBaP RecoveryFormat	ACY concFormat	ACE concFormat	FLU concFormat	C1FLU concFormat	C2FLU concFormat	C3FLU concFormat	DBT concFormat	C1DBT concFormat	C2DBT concFormat	C3DBT concFormat	C4DBT concFormat	PHN concFormat	ANT concFormat	C1PHN concFormat	C2PHN concFormat	C3PHN concFormat	C4PHN concFormat	FLA concFormat	PYR concFormat	C1FLA concFormat	C2FLA concFormat	C3FLA concFormat	C4FLA concFormat	BAA concFormat	CHR concFormat	C1CHR concFormat	C2CHR concFormat	C3CHR concFormat	C4CHR concFormat	BBF concFormat	BKF concFormat	BEP concFormat	BAP concFormat	PER concFormat	IDP concFormat
16CWG05	suburban	32.1868	2016	summer	2016-07-30	-29.3103	2.53389	M3460	Feces	2.038	25.3	0.219	92	86	< 1	< 1.1	< 1	< 1	< 1	< 1	< 0.95	< 1	< 1	< 1	< 1	< 1	< 0.79	< 1	< 1	< 1	< 1	< 1.1	< 1.1	< 1	< 1	< 1	< 1	< 0.82	< 0.96	< 0.82	< 0.82	< 0.82	< 0.82	< 0.95	< 0.94	< 0.95	< 0.86	< 0.72	< 0.84
16CWG08	suburban	32.1868	2016	summer	2016-08-03	-28.3953	3.17285	M3460	Feces	2.098	42.7	0.271	92	91	< 1.2	< 1.3	< 1.2	< 1.2	< 1.2	< 1.2	< 1.1	< 1.2	< 1.2	< 1.2	< 1.2	2.7	< 0.93	1.2	1.9	< 1.2	< 1.2	1.7	1.4	< 1.2	< 1.2	< 1.2	< 1.2	< 0.92	< 1.1	< 0.92	< 0.92	< 0.92	< 0.92	< 1.1	< 1.1	< 1.1	< 0.96	< 0.8	< 0.94
16CWG09	suburban	32.1868	2016	summer	2016-08-03	-32.6764	1.42714	M3460	Feces	2.249	29.9	0.413	92	90	< 0.85	< 0.92	< 0.88	< 0.87	< 0.87	< 0.87	< 0.8	< 0.87	< 0.87	< 0.87	< 0.87	2.2	< 0.67	< 0.87	1.5	< 0.87	< 0.87	1.1	0.89	< 0.87	< 0.87	< 0.87	< 0.87	< 0.67	< 0.78	< 0.67	< 0.67	< 0.67	< 0.67	< 0.77	< 0.77	< 0.77	< 0.7	0.83	< 0.68
16FGL02	suburban	14.4841	2016	summer	2016-07-31	-28.0273	2.98674	M3460	Feces	2.249	30.6	0.271	92	104	< 0.51	< 0.55	< 0.53	< 0.53	< 0.53	< 0.53	< 0.48	< 0.53	< 0.53	< 0.53	< 0.53	0.82	< 0.4	0.7	1.8	< 0.53	< 0.53	0.69	0.68	< 0.53	< 0.53	< 0.53	< 0.53	< 0.35	< 0.41	< 0.35	< 0.35	< 0.35	< 0.35	< 0.4	< 0.4	< 0.4	< 0.36	0.42	< 0.36
16FGL03	suburban	14.4841	2016	summer	2016-08-03	-27.8404	3.95415	M3460	Feces	2	37.6	0.612	92	98	< 0.55	< 0.59	< 0.57	< 0.56	< 0.56	< 0.56	< 0.51	< 0.56	< 0.56	< 0.56	< 0.56	0.79	< 0.43	0.63	1.3	0.73	< 0.56	0.83	0.78	< 0.56	< 0.56	< 0.56	< 0.56	< 0.39	< 0.46	< 0.39	< 0.39	< 0.39	< 0.39	< 0.45	< 0.45	< 0.45	< 0.41	0.69	< 0.4
16FGL04	suburban	14.4841	2016	summer	2016-08-03	-26.7424	3.93325	M3460	Feces	2.037	43.5	0.274	93	109	< 0.66	< 0.72	< 0.69	< 0.68	< 0.68	< 0.68	< 0.62	< 0.68	< 0.68	< 0.68	< 0.68	1.1	< 0.52	0.95	1.4	1.2	< 0.68	1.4	1.3	< 0.68	< 0.68	< 0.68	< 0.68	0.48	0.86	0.57	0.51	0.56	< 0.44	0.73	0.62	< 0.5	< 0.45	0.97	0.47
16FGL05	suburban	14.4841	2016	fall	2016-09-24	-27.3508	5.27886	M3460	Feces	2.023	33.8	0.263	95	106	< 0.59	< 0.63	< 0.61	< 0.6	< 0.6	< 0.6	< 0.55	< 0.6	< 0.6	< 0.6	< 0.6	1.3	< 0.46	2.6	4	3.4	0.61	0.84	0.82	< 0.6	0.75	< 0.6	< 0.6	< 0.4	0.57	0.68	0.85	1.2	< 0.4	< 0.47	< 0.46	< 0.47	< 0.42	3	< 0.41
16FGL10	suburban	14.4841	2016	fall	2016-10-04	-17.6006	13.1107	M3460	Feces	2.021	41.6	0.511	92	104	0.44	< 0.44	< 0.42	< 0.42	0.8	1.4	< 0.38	0.77	0.48	< 0.42	< 0.42	4	< 0.32	6.2	6.7	6.5	1.5	1.8	1.7	1.5	1.1	0.97	0.64	0.71	1.4	1.3	1.3	1.4	< 0.27	0.71	0.56	0.5	0.32	6	0.44
16FGL11	suburban	14.4841	2016	fall	2016-10-06	-29.701	7.52719	M3460	Feces	2.038	35.7	0.688	90	97	< 0.68	< 0.73	< 0.7	< 0.7	< 0.7	< 0.7	< 0.64	< 0.7	< 0.7	0.74	< 0.7	4	0.57	2.5	2.7	2.2	< 0.7	8.5	7.8	1.9	1.2	0.83	0.78	3.3	6.7	2	1.4	1.3	< 0.49	6.3	5.2	4.5	3.2	1.5	5.7
16GNA01	rural	61.1549	2016	summer	2016-08-07	-17.7826	4.62695	M3460	Feces	2.138	27	0.285	93	108	< 0.56	< 0.61	< 0.58	< 0.58	< 0.58	< 0.58	< 0.53	< 0.58	< 0.58	< 0.58	< 0.58	0.62	< 0.44	0.58	1.5	0.69	< 0.58	< 0.59	< 0.59	< 0.58	< 0.58	< 0.58	< 0.58	< 0.37	< 0.43	< 0.37	< 0.37	< 0.37	< 0.37	< 0.43	< 0.43	< 0.43	< 0.39	< 0.32	< 0.38
16GNA07	rural	61.1549	2016	summer	2016-08-11	-17.2326	2.62645	M3460	Feces	2.156	35.5	0.386	93	88	< 0.72	< 0.77	< 0.74	< 0.74	< 0.74	< 0.74	< 0.67	< 0.74	< 0.74	< 0.74	< 0.74	< 0.74	< 0.56	< 0.74	1.3	0.84	< 0.74	< 0.75	< 0.75	< 0.74	< 0.74	< 0.74	< 0.74	< 0.58	< 0.68	< 0.58	< 0.58	< 0.58	< 0.58	< 0.67	< 0.67	< 0.67	< 0.61	< 0.51	< 0.59
								M3460	SRM 1974c	2.038			92	128	1	0.82	1.8	2.6	5.8	8.6	1.4	3.1	7.2	7.5	4.9	20	1.5	22	24	21	8	55	32	13	6.9	4	2.5	9.1	22	5.5	3.1	1.3	0.92	7.9	6.3	8.9	2.7	0.74	3
								M3460	Method Blank	2.094		0	96	92	< 0.93	< 1	< 0.96	< 0.96	< 0.96	< 0.96	< 0.88	< 0.96	< 0.96	< 0.96	< 0.96	< 0.97	< 0.73	< 0.96	< 0.96	< 0.96	< 0.96	< 0.97	< 0.97	< 0.96	< 0.96	< 0.96	< 0.96	< 0.75	< 0.87	< 0.75	< 0.75	< 0.75	< 0.75	< 0.86	< 0.86	< 0.86	< 0.78	< 0.65	< 0.76
16GNA08	rural	61.1549	2016	summer	2016-08-11	-17.9161	4.19699	M3461	Feces	2.043	31.6	0.42	91	101	< 0.46	< 0.5	< 0.48	< 0.47	< 0.47	< 0.47	< 0.43	< 0.47	< 0.47	< 0.47	< 0.47	0.82	< 0.36	1.5	2.4	2.1	0.56	0.5	< 0.48	< 0.47	< 0.47	< 0.47	< 0.47	< 0.35	< 0.4	< 0.31	0.5	< 0.31	< 0.31	< 0.4	< 0.4	< 0.4	< 0.36	1.2	< 0.36
16GNA12	rural	61.1549	2016	summer	2016-08-16	-17.838	1.05391	M3461	Feces	2.229	28.1	0.126	93	100	< 0.49	< 0.53	< 0.51	< 0.5	< 0.5	< 0.5	< 0.46	< 0.5	< 0.5	< 0.5	< 0.5	0.59	< 0.38	0.54	0.83	< 0.5	< 0.5	< 0.51	< 0.51	< 0.5	< 0.5	< 0.5	< 0.5	< 0.38	< 0.44	< 0.33	< 0.33	< 0.33	< 0.33	< 0.44	< 0.44	< 0.44	< 0.4	< 0.33	< 0.39
16HIM01	industrial	0	2016	summer	2016-08-02	-14.0831	13.2351	M3461	Feces	2.1	39.4	1.13	92	102	0.56	1.3	1.6	0.6	1.1	1.6	1.1	0.58	0.64	0.53	0.51	17	1.3	7.6	5.8	5.5	0.99	22	14	3.6	2.5	0.92	0.61	3.1	6.9	1.8	0.85	0.48	< 0.29	4.7	4.6	3	2.9	0.7	2.6
16HIM03	industrial	0	2016	fall	2016-09-26	-15.3453	12.2856	M3461	Feces	2.151	26.8	1.37	90	101	0.7	0.8	0.98	< 0.52	< 0.52	0.78	0.86	< 0.52	< 0.52	< 0.52	< 0.52	20	1.5	7.7	4.7	3	0.73	36	25	4.2	3	1.3	0.99	3.9	11	2.8	1.8	1.3	< 0.33	7.3	6.6	4.8	3.6	1.2	3.6
16HIM04	industrial	0	2016	fall	2016-09-26	-17.4344	12.1831	M3461	Feces	2.358	28.5	2.11	91	102	0.64	1.4	1.5	< 0.48	0.52	< 0.48	0.48	< 0.48	< 0.48	< 0.48	< 0.48	7.9	1.8	4.3	3.5	2.6	0.66	14	12	3.9	2.4	1.4	0.97	5	6.9	3.2	2	1.5	< 0.31	5.6	5.8	4.2	4.7	1.8	4.3
16ICY02	rural	77.2483	2016	summer	2016-08-12	-15.7776	0.681676	M3461	Feces	2.314	28.3	0.15	93	93	< 0.52	< 0.56	< 0.53	< 0.53	< 0.53	< 0.53	< 0.48	< 0.53	< 0.53	< 0.53	< 0.53	< 0.53	< 0.4	< 0.53	0.82	0.54	< 0.53	< 0.54	< 0.54	< 0.53	< 0.53	< 0.53	< 0.53	< 0.43	< 0.5	< 0.38	< 0.38	< 0.38	< 0.38	< 0.5	< 0.49	< 0.5	< 0.45	< 0.38	< 0.44
16ICY03	rural	77.2483	2016	summer	2016-08-12	-17.0991	2.70706	M3461	Feces	2.316	32	0.5	93	98	< 0.44	< 0.47	< 0.45	< 0.45	< 0.45	< 0.45	< 0.41	< 0.45	< 0.45	< 0.45	< 0.45	0.52	< 0.34	< 0.45	0.52	< 0.45	< 0.45	< 0.45	< 0.45	< 0.45	< 0.45	< 0.45	< 0.45	< 0.34	< 0.4	< 0.3	< 0.3	< 0.3	< 0.3	< 0.4	< 0.39	< 0.4	< 0.36	< 0.3	< 0.35
16ICY05	rural	77.2483	2016	fall	2016-10-03	-14.5401	2.15568	M3461	Feces	2.107	36.6	0.203	93	97	< 0.6	< 0.65	< 0.62	< 0.62	< 0.62	< 0.62	< 0.56	< 0.62	< 0.62	< 0.62	< 0.62	1.9	< 0.47	2.9	3.5	1.8	< 0.62	< 0.63	< 0.63	< 0.62	< 0.62	< 0.62	< 0.62	< 0.48	< 0.56	0.61	0.75	0.57	< 0.42	< 0.55	< 0.55	< 0.55	< 0.5	0.62	< 0.49
16LIR01	rural	86.9044	2016	summer	2016-08-12	-18.9508	10.8594	M3461	Feces	2.207	45.6	3.18	92	105	0.5	0.35	0.83	0.95	0.57	< 0.32	1	0.65	< 0.32	< 0.32	< 0.32	6.6	< 0.24	5	2	0.97	< 0.32	1.1	2.1	1.1	0.45	< 0.32	< 0.32	0.27	1.3	0.59	0.3	0.36	< 0.2	0.36	< 0.26	0.29	< 0.24	< 0.2	< 0.23
16LIR02	rural	86.9044	2016	summer	2016-08-12	-17.4176	10.4185	M3461	Feces	2.278	37.3	0.794	92	98	0.46	< 0.4	< 0.38	< 0.38	< 0.38	0.57	< 0.35	< 0.38	< 0.38	< 0.38	< 0.38	1.2	< 0.29	1.7	2.1	1.4	< 0.38	0.49	0.46	< 0.38	0.48	< 0.38	< 0.38	< 0.29	< 0.34	0.4	0.34	< 0.26	< 0.26	< 0.34	< 0.33	< 0.34	< 0.3	< 0.25	< 0.3
16LIR03	rural	86.9044	2016	summer	2016-08-12	-17.5501	4.9753	M3461	Feces	2.1	50.9	0.332	91	107	0.41	< 0.38	< 0.37	< 0.36	< 0.36	< 0.36	< 0.33	< 0.36	< 0.36	< 0.36	< 0.36	0.72	< 0.28	0.63	1.2	0.45	< 0.36	0.37	< 0.37	< 0.36	< 0.36	< 0.36	< 0.36	< 0.25	< 0.29	< 0.22	< 0.22	< 0.22	< 0.22	< 0.29	< 0.29	< 0.29	< 0.26	< 0.22	< 0.26
16LIR05	rural	86.9044	2016	summer	2016-08-15	-15.8221	-0.14938	M3461	Feces	2.262	33.4	0.243	88	102	< 0.45	< 0.49	< 0.47	< 0.46	< 0.46	< 0.46	< 0.42	< 0.46	< 0.46	< 0.46	< 0.46	0.67	< 0.35	0.6	0.88	0.53	< 0.46	< 0.47	< 0.47	< 0.46	< 0.46	< 0.46	< 0.46	< 0.33	< 0.38	< 0.29	< 0.29	< 0.29	< 0.29	< 0.37	< 0.37	< 0.37	< 0.34	< 0.28	< 0.33
16LIR07	rural	86.9044	2016	summer	2016-08-18	-16.738	1.08775	M3461	Feces	2.287	33.6	0.24	91	96	0.44	< 0.33	< 0.32	< 0.31	< 0.31	< 0.31	< 0.29	< 0.31	< 0.31	< 0.31	< 0.31	0.73	< 0.24	0.75	1	0.48	< 0.31	< 0.32	< 0.32	< 0.31	< 0.31	< 0.31	< 0.31	< 0.24	< 0.28	< 0.21	< 0.21	< 0.21	< 0.21	< 0.28	< 0.28	< 0.28	< 0.25	< 0.21	< 0.25
								M3461	SRM 1974c	1.643			89	125	0.84	0.71	1.8	2.5	5.6	8.5	1.4	3	7.3	7.7	5.1	20	1.4	22	27	21	8.2	57	33	12	7	4	2.2	8.2	22	5	2.9	1.2	0.87	7.4	6.8	8.7	2.5	0.67	2.8
								M3461	Method Blank	2.217		0	94	104	< 0.43	< 0.46	< 0.44	< 0.44	< 0.44	< 0.44	< 0.4	< 0.44	< 0.44	< 0.44	< 0.44	< 0.45	< 0.34	< 0.44	< 0.44	< 0.44	< 0.44	< 0.45	< 0.45	< 0.44	< 0.44	< 0.44	< 0.44	< 0.32	< 0.38	< 0.28	< 0.28	< 0.28	< 0.28	< 0.37	< 0.37	< 0.37	< 0.34	< 0.28	< 0.33
16LIR08	rural	86.9044	2016	summer	2016-08-18	-17.7885	2.31493	M3462	Feces	2.006	25	0.32	91	78	< 0.64	< 0.69	< 0.66	< 0.66	< 0.66	< 0.66	< 0.6	< 0.66	< 0.66	< 0.66	< 0.66	0.99	< 0.5	0.96	0.92	< 0.66	< 0.66	< 0.67	< 0.67	< 0.66	< 0.66	< 0.66	< 0.66	< 0.56	< 0.65	< 0.52	< 0.52	< 0.52	< 0.52	< 0.64	< 0.64	< 0.64	< 0.58	< 0.49	< 0.57
16SPM07	industrial	5.47176	2016	summer	2016-08-10	-24.2309	9.01215	M3462	Feces	2.366	25.8	0.316	96	89	< 0.6	< 0.65	< 0.62	< 0.62	< 0.62	< 0.62	< 0.56	< 0.62	< 0.62	< 0.62	< 0.62	3.3	< 0.47	0.95	0.78	< 0.62	< 0.62	2	0.98	< 0.62	< 0.62	< 0.62	< 0.62	< 0.49	< 0.56	< 0.45	< 0.45	< 0.45	< 0.45	< 0.56	< 0.56	< 0.56	< 0.51	< 0.42	< 0.5
16SPM08	industrial	5.47176	2016	summer	2016-08-10	-26.416	8.71456	M3462	Feces	2.145	31.8	0.487	93	97	0.63	0.68	1.1	< 0.3	< 0.3	< 0.3	0.35	< 0.3	< 0.3	< 0.3	< 0.3	6.3	0.39	1.9	2	< 0.3	< 0.3	3.1	1.8	0.38	0.32	< 0.3	< 0.3	0.3	0.89	0.44	0.31	0.26	< 0.2	0.43	0.46	0.41	0.25	0.72	0.26
16SPM10	industrial	5.47176	2016	summer	2016-08-13	-23.7255	10.7907	M3462	Feces	2.012	32.5	0.541	94	102	0.67	0.86	1.3	0.32	< 0.31	< 0.31	0.58	< 0.31	< 0.31	< 0.31	< 0.31	10	1	2.3	1.1	0.43	< 0.31	6.8	3.3	0.39	0.6	< 0.31	< 0.31	0.25	1.5	0.34	< 0.19	0.29	< 0.19	0.68	0.58	0.42	< 0.22	< 0.18	0.29
16SPM14	industrial	5.47176	2016	summer	2016-08-17	-19.5433	11.1002	M3462	Feces	2.27	31	0.708	93	106	0.63	1.1	2.4	0.57	0.43	< 0.27	0.56	< 0.27	< 0.27	< 0.27	< 0.27	11	3.5	5	7.3	3.6	0.77	6.3	4.1	3.4	1.1	0.6	0.4	3.5	6.7	1.2	0.76	0.58	< 0.16	1.6	1.9	1.1	1.2	1.4	1
16SPM16	industrial	5.47176	2016	summer	2016-08-17	-19.6244	11.5611	M3462	Feces	2.051	34.3	1.4	93	107	0.84	5	8.6	2.2	1.6	0.64	4.7	1.5	0.88	0.46	< 0.45	61	3.5	18	7.1	4.5	0.7	39	22	5.7	2.7	1.5	0.95	11	10	3.4	1.5	0.83	< 0.27	9.8	9.1	7.1	8.6	3.7	7.6
16SPM17	industrial	5.47176	2016	fall	2016-09-24	-16.8399	13.1933	M3462	Feces	2.155	31.5	1.1	94	105	0.99	1.7	3.1	0.7	0.81	0.58	4.7	1.3	0.83	0.67	< 0.57	76	3.2	19	7.8	4.5	0.87	190	110	18	13	2.6	2.9	13	100	6	1.9	1.2	0.63	30	24	17	8.5	1.5	9.7
								M3462	SRM 1974c	2.035	26.6	9.55	90	129	0.95	0.99	1.9	2.9	5.8	8.4	1.5	3	7.6	7.5	5.1	21	1.6	22	25	19	10	56	33	12	6.6	3.8	2.1	7.7	19	4.6	2.3	1.2	0.61	6.8	5.5	8.2	2.3	0.74	2.4
								M3462	Method Blank	1.7788		0	95	107	0.61	< 0.38	< 0.37	< 0.37	< 0.37	< 0.37	< 0.33	< 0.37	< 0.37	< 0.37	< 0.37	0.65	< 0.28	0.38	0.53	< 0.37	< 0.37	< 0.37	< 0.37	< 0.37	< 0.37	< 0.37	< 0.37	< 0.24	< 0.27	< 0.22	< 0.22	< 0.22	< 0.22	< 0.27	< 0.27	< 0.27	< 0.25	< 0.21	< 0.24
17BLK01	suburban	16.0934	2017	spring	2017-05-10	-26.9099	6.37003	M3609	Feces	2.275	30.7	0.277	93	101	0.5	< 0.41	< 0.4	< 0.41	< 0.41	< 0.41	< 0.4	< 0.41	< 0.41	< 0.41	< 0.41	1.8	< 0.41	1.1	1.6	1.2	< 0.41	3	3.2	1.1	1.2	0.8	< 0.41	1.1	2	1	0.98	0.72	< 0.23	2.2	1.9	1.9	1.4	0.76	2
17BLK02	suburban	16.0934	2017	spring	2017-05-10	-23.3381	11.0014	M3609	Feces	2.225	24.5	1.49	94	99	0.48	0.92	< 0.43	< 0.44	< 0.44	< 0.44	< 0.43	< 0.44	0.56	< 0.44	< 0.44	2.3	< 0.44	1.3	1.4	1.2	< 0.44	3.7	3.2	0.71	0.63	< 0.44	< 0.44	1.1	2	0.76	0.55	< 0.26	< 0.26	1.9	1.7	1.6	1.4	0.6	1.7
17BLK03	suburban	16.0934	2017	spring	2017-05-19	-28.1663	7.24311	M3609	Feces	2.316	29.7	0.664	92	100	0.47	< 0.39	< 0.38	< 0.38	< 0.38	< 0.38	< 0.38	< 0.38	< 0.38	< 0.38	< 0.38	1.3	< 0.38	0.87	1.3	1.2	< 0.38	2.5	2.6	0.69	1	0.51	< 0.38	0.91	1.8	0.88	0.77	0.68	< 0.22	2.2	1.8	1.9	1.2	0.69	2
17BLK04	suburban	16.0934	2017	spring	2017-05-22	-34.8564	6.41064	M3609	Feces	2.092	36	0.58	94	104	0.59	1.8	2	1.4	1.9	2.2	1.2	1.3	1.6	2.1	0.84	11	1.4	5.8	7.1	6.5	< 0.34	14	13	4.1	4.3	1.5	0.77	2.2	4.6	2.1	2	0.85	0.62	3.5	2.9	2.9	1.9	2.9	2.6
17BLK06	suburban	16.0934	2017	fall	2017-09-16	-20.2573	12.1384	M3609	Feces	2.386	32.7	1.25	93	97	0.51	< 0.4	< 0.39	< 0.39	< 0.39	< 0.39	< 0.39	< 0.39	< 0.39	< 0.39	< 0.39	2.1	0.84	2.2	3	2.5	0.48	1.8	1.4	0.58	0.65	0.41	< 0.39	0.46	0.97	0.68	0.76	0.63	< 0.23	0.81	0.6	0.66	0.49	2.8	0.61
17BLK08	suburban	16.0934	2017	fall	2017-09-25	-27.5933	8.53851	M3609	Feces	2.283	44	0.502	93	100	0.6	0.39	0.49	< 0.38	< 0.38	0.5	< 0.37	< 0.38	0.39	0.71	0.4	3.3	0.4	2.2	2.7	2.4	0.89	5.4	4.9	1.5	1.6	1.1	0.51	1.8	3.4	1.7	1.8	1.5	0.62	4	3.1	3.2	2.4	1.6	3.2
17BLK09	suburban	16.0934	2017	fall	2017-09-25	-24.0518	9.18215	M3609	Feces	2.116	37.3	0.204	94	97	0.51	< 0.49	< 0.48	< 0.49	< 0.49	< 0.49	< 0.48	< 0.49	< 0.49	< 0.49	< 0.49	1.4	< 0.49	1.3	1.6	1.1	< 0.49	2.3	2.2	0.73	1.1	< 0.49	< 0.49	0.92	1.5	0.72	0.56	0.49	< 0.29	1.7	1.5	1.4	1.1	1	1.3
17BOE01	industrial	6.27643	2017	spring	2017-05-22	-19.4625	11.2775	M3609	Feces	2.331	29.7	0.597	93	101	0.51	0.75	0.52	< 0.36	< 0.36	< 0.36	< 0.35	< 0.36	< 0.36	< 0.36	< 0.36	3.1	1	1.9	2.1	2.4	0.84	5.2	4.3	1.5	1.2	0.66	< 0.36	1.5	1.6	0.9	0.67	0.59	< 0.2	1.5	1.4	1.3	1	1.3	0.9
17BOE02	industrial	6.27643	2017	spring	2017-05-22	-19.2863	10.5192	M3609	Feces	2.38	30.3	0.298	92	102	0.49	0.51	0.77	1.2	1.1	1.4	0.64	1.1	0.75	0.46	< 0.35	21	8.6	24	13	6.1	1.4	71	53	25	7.7	3.3	1.2	33	30	11	3.9	1.4	< 0.2	23	24	17	26	6.9	16
17CWG01	suburban	32.1868	2017	spring	2017-05-18	-28.059	9.4664	M3609	Feces	2.349	27.7	0.572	95	102	0.47	< 0.43	< 0.42	< 0.43	< 0.43	< 0.43	< 0.42	< 0.43	< 0.43	< 0.43	< 0.43	2.4	< 0.43	1.5	1.9	1.4	< 0.43	6	5.3	1.3	1.1	0.7	< 0.43	2	2.9	0.63	< 0.25	< 0.25	< 0.25	2.8	2.6	2.4	2.2	1.1	2.3
17CWG02	suburban	32.1868	2017	spring	2017-05-19	-24.9711	9.97096	M3609	Feces	2.201	21.8	1.52	94	98	0.43	< 0.36	< 0.35	< 0.36	< 0.36	< 0.36	< 0.35	< 0.36	< 0.36	< 0.36	< 0.36	1.7	< 0.36	0.81	0.83	0.72	< 0.36	0.99	0.72	< 0.36	< 0.36	< 0.36	< 0.36	< 0.32	< 0.32	< 0.21	< 0.21	< 0.21	< 0.21	< 0.32	< 0.32	< 0.32	< 0.32	< 0.32	< 0.32
17CWG03	suburban	32.1868	2017	spring	2017-05-24	-29.4673	10.975	M3609	Feces	2.038	36.1	0.374	92	98	0.5	< 0.4	< 0.39	< 0.4	< 0.4	< 0.4	< 0.39	< 0.4	< 0.4	< 0.4	< 0.4	1.1	< 0.4	1.3	1.7	1.1	< 0.4	1.6	2	0.61	0.95	0.53	< 0.4	0.62	1.2	0.97	0.87	0.79	< 0.23	1.1	0.89	1	0.73	0.76	1
17CWG05	suburban	32.1868	2017	spring	2017-05-24	-33.8632	10.8572	M3609	Feces	2.146	45.9	0.656	92	96	0.5	< 0.47	< 0.46	< 0.46	< 0.46	< 0.46	< 0.46	< 0.46	< 0.46	0.47	< 0.46	1.8	< 0.47	1.3	1.9	1.9	0.72	3.9	3.4	0.83	0.87	0.54	< 0.46	1.4	2.6	1.5	1.3	1.3	< 0.28	2.4	2.2	2.1	1.6	0.59	2
								M3609	SRM 1974c	2.266	27.4	9.67	92	114	0.55	0.8	1.6	2.1	4.6	7.6	1.3	2.8	6.4	7.3	4.5	19	1.1	20	25	21	11	51	29	10	6	3.6	1.6	6.5	22	4.5	2.4	1.1	0.76	6.8	5.3	9	2	0.68	2.1
								M3609	Method Blank	2.2414		0	94	97	< 0.45	< 0.46	< 0.45	< 0.45	< 0.45	< 0.45	< 0.45	< 0.45	< 0.45	< 0.45	< 0.45	< 0.45	< 0.45	< 0.45	< 0.45	< 0.45	< 0.45	< 0.46	< 0.45	< 0.45	< 0.45	< 0.45	< 0.45	< 0.41	< 0.41	< 0.27	< 0.27	< 0.27	< 0.27	< 0.41	< 0.41	< 0.41	< 0.41	< 0.41	< 0.41
17DIA01	industrial	1.12654	2017	spring	2017-05-18	-13.6633	14.6683	M3610	Feces	2.369	43	0.774	92	93	0.6	< 0.44	< 0.43	< 0.43	< 0.43	< 0.43	< 0.43	< 0.43	< 0.43	< 0.43	< 0.43	1.9	< 0.44	0.87	1.2	< 0.43	< 0.43	2.6	2.2	0.97	1.4	< 0.43	< 0.43	0.91	1.7	0.71	< 0.29	< 0.29	< 0.29	1.6	1.4	1.2	0.86	< 0.4	0.99
17DIA02	industrial	1.12654	2017	spring	2017-05-27	-16.567	12.6308	M3610	Feces	2.37	29.9	0.428	93	108	1.3	1	1.6	0.75	1.9	2.6	0.64	1.5	4.7	4.1	2.3	10	8.9	20	35	24	8.9	60	44	24	19	12	5	42	50	22	12	7	3.7	40	32	33	22	7.4	19
17FGL02	suburban	14.4841	2017	spring	2017-05-18	-28.4214	8.98926	M3610	Feces	2.305	29.7	0.928	95	87	0.61	< 0.36	< 0.35	< 0.36	< 0.36	0.4	< 0.35	< 0.36	< 0.36	< 0.36	< 0.36	1.8	< 0.36	2.2	3.1	2.6	0.69	0.83	0.76	0.41	0.44	< 0.36	< 0.36	< 0.36	0.52	0.48	0.44	0.37	< 0.26	0.39	< 0.36	< 0.36	< 0.36	1.4	< 0.36
17HAM02	industrial	7.24203	2017	spring	2017-05-23	-21.4448	11.4816	M3610	Feces	2.357	51.7	0.937	93	102	0.86	2	1.9	0.55	0.62	0.66	0.48	< 0.37	0.56	0.56	1.1	7.2	2.2	4.8	4.7	5.3	1.4	11	9.5	5.6	2.8	1.5	0.7	4.1	9.3	2.4	1.8	1.3	0.4	4.1	3.8	3	2.4	2.6	2.3
17HAM03	industrial	7.24203	2017	spring	2017-05-25	-22.1302	12.3476	M3610	Feces	2.009	31.8	0.553	92	99	0.74	1.6	1.7	< 0.37	< 0.37	< 0.37	0.44	< 0.37	< 0.37	< 0.37	< 0.37	7.8	1.9	3	2.6	1.9	< 0.37	7.9	7.4	2.9	1.3	0.61	< 0.37	2.9	4.1	1.4	0.77	0.48	< 0.23	3.9	3.2	2.8	2.2	1.6	2
17HAM04	industrial	7.24203	2017	spring	2017-05-27	-26.8289	4.51932	M3610	Feces	2.151	32.5	0.262	91	92	0.9	< 0.55	< 0.54	< 0.55	< 0.55	< 0.55	< 0.54	< 0.55	< 0.55	< 0.55	< 0.55	3	0.56	2	2.8	2.5	0.63	3.8	3.5	1.1	0.84	< 0.55	< 0.55	1.5	2.2	1.1	0.77	0.64	< 0.37	1.9	1.6	1.6	1.2	0.77	1.4
17HAM05	industrial	7.24203	2017	fall	2017-09-15	-24.4031	4.68175	M3610	Feces	2.327	56.1	0.249	90	98	0.68	< 0.36	0.42	< 0.36	< 0.36	< 0.36	< 0.36	< 0.36	< 0.36	< 0.36	< 0.36	2.5	< 0.36	1.4	1.8	1.4	0.6	3.2	3.1	0.94	0.76	0.57	< 0.36	1.2	1.7	1	0.96	0.87	< 0.22	1.8	1.5	1.6	1.2	0.68	1.6
17HAM12	industrial	7.24203	2017	fall	2017-09-27	-20.7351	14.5292	M3610	Feces	2.293	19.1	3.14	90	77	1	2.2	2.8	0.75	0.82	1	2.6	1	0.73	0.43	< 0.37	58	3.4	19	11	5.6	1.4	110	86	16	11	3.6	2.8	28	64	13	4.5	1.9	< 0.3	62	51	44	26	6.3	38
17HAM13	industrial	7.24203	2017	fall	2017-09-27	-19.0474	11.7658	M3610	Feces	2.393	29.8	0.664	93	99	0.64	0.36	< 0.34	< 0.34	< 0.34	< 0.34	< 0.34	< 0.34	< 0.34	< 0.34	< 0.34	2.4	0.61	1.4	1.6	< 0.34	< 0.34	3.7	3.1	< 0.34	< 0.34	< 0.34	< 0.34	0.93	1.5	0.6	0.36	< 0.22	< 0.22	1.6	1.4	1.2	0.8	0.48	1
17HAM14	industrial	7.24203	2017	fall	2017-09-27	-20.2957	13.0277	M3610	Feces	2.309	13.6	2.13	93	96	0.61	0.87	0.62	< 0.31	< 0.31	0.31	< 0.31	< 0.31	< 0.31	< 0.31	< 0.31	2	0.53	0.88	1.4	1.3	< 0.31	2.1	1.1	< 0.31	< 0.31	< 0.31	< 0.31	< 0.28	0.47	< 0.2	< 0.2	< 0.2	< 0.2	0.4	0.35	0.3	< 0.28	< 0.28	< 0.28
17HAM15	industrial	7.24203	2017	fall	2017-09-27	-18.9128	15.8774	M3610	Feces	2.145	19	2.13	90	107	1.3	3.5	5.7	1.3	1.6	2.7	6.8	3.2	2.5	1.7	1	150	14	52	26	13	3.3	410	320	68	35	13	9.1	110	200	42	13	5.9	3.6	200	170	150	140	32	140
17KCO01	industrial	7.40296	2017	spring	2017-05-17	-26.509	9.73746	M3610	Feces	2.317	30.4	0.813	91	98	0.82	0.5	0.36	< 0.36	0.38	0.43	< 0.35	< 0.36	< 0.36	0.4	< 0.36	4.2	0.44	2.3	2.7	2.3	0.8	7	5.9	1.4	1.2	0.91	0.46	1.4	2.6	1.4	1.4	1.3	0.55	2.2	1.9	2	1.4	0.69	1.9
								M3610	SRM 1974c	2.308	27.6	9.85	92	121	0.84	0.76	1.6	2.1	5	7.2	1.3	2.8	6.8	6.9	5	20	1.2	21	26	20	8.4	53	30	11	5.7	3.4	1.6	6.6	22	4.4	2.4	1.1	0.64	6.9	5.4	9.1	2.1	0.68	2.2
								M3610	Method Blank	2.2818		0	96	105	0.85	< 0.53	< 0.52	< 0.53	< 0.53	< 0.53	< 0.52	< 0.53	< 0.53	< 0.53	< 0.53	0.76	< 0.53	< 0.53	< 0.53	< 0.53	< 0.53	< 0.53	< 0.53	< 0.53	< 0.53	< 0.53	< 0.53	< 0.44	< 0.44	< 0.32	< 0.32	< 0.32	< 0.32	< 0.45	< 0.45	< 0.44	< 0.45	< 0.45	< 0.45
17KCO03	industrial	7.40296	2017	spring	2017-05-22	-28.9833	9.98213	M3611	Feces	2.4	25.8	1.95	97	105	1.4	24	34	6.6	3.9	3.4	9.9	4.1	2.2	1.5	0.78	180	11	64	29	15	3.1	220	160	39	12	5	2.7	48	31	15	6	2.7	0.92	38	30	24	23	8.5	15
17KCO06	industrial	7.40296	2017	spring	2017-05-27	-26.3581	6.6147	M3611	Feces	2.095	30.6	0.479	97	104	0.67	< 0.48	< 0.47	< 0.47	< 0.47	< 0.47	< 0.47	< 0.47	< 0.47	< 0.47	< 0.47	2.7	0.76	1.1	1.4	1.4	< 0.47	2.9	2.8	0.81	0.85	< 0.47	< 0.47	1.1	1.6	0.95	0.83	0.59	< 0.29	1.4	1.3	1.2	1.1	< 0.42	1.1
17KCO12	industrial	7.40296	2017	fall	2017-09-23	-23.2864	10.6836	M3611	Feces	2.318	44.6	0.701	99	99	0.65	0.84	0.49	< 0.41	0.46	0.61	< 0.41	< 0.41	< 0.41	0.47	< 0.41	3.3	0.62	2.7	3	2.6	0.43	6.5	5.5	2.2	1.6	0.88	0.42	3.4	4.5	2	1.5	1.1	< 0.27	4.7	4	3.7	3.6	2.3	3.3
17KCO13	industrial	7.40296	2017	fall	2017-09-23	-24.6249	10.0471	M3611	Feces	2.152	40.8	0.944	98	97	0.64	0.69	< 0.53	< 0.53	< 0.53	< 0.53	< 0.53	< 0.53	< 0.53	< 0.53	< 0.53	2.7	0.61	1.7	1.8	1.9	< 0.53	3.7	3	0.92	0.95	< 0.53	< 0.53	1.1	2	0.84	0.6	< 0.35	< 0.35	1.7	1.5	1.4	1.1	1.1	1.1
17KCO14	industrial	7.40296	2017	fall	2017-09-24	-26.1232	9.64102	M3611	Feces	2.264	29	0.714	97	101	0.67	< 0.38	< 0.38	< 0.38	0.86	0.39	< 0.37	< 0.38	0.55	< 0.38	< 0.38	2.9	0.41	2.3	2.6	2.5	0.82	4.2	4.1	1.3	1.4	1.1	0.58	1.6	2.9	1.8	2.1	2	0.88	2.6	2.2	2.4	1.8	1	2.1
17KCO15	industrial	7.40296	2017	fall	2017-09-24	-26.3844	10.9293	M3611	Feces	2.325	25.9	0.818	95	96	0.6	0.42	0.43	< 0.38	1.2	0.38	< 0.37	< 0.38	< 0.38	< 0.38	< 0.38	4.5	0.74	2.4	2.2	1.7	< 0.38	8.3	7.5	2.1	1.3	0.66	< 0.38	3.3	4.2	1.7	1	0.72	< 0.24	3.4	3.4	2.9	3.4	1.4	3.1
17KCO17	industrial	7.40296	2017	fall	2017-09-25	-21.2322	15.0551	M3611	Feces	2.241	28.4	3.52	97	91	0.69	0.68	0.58	< 0.46	< 0.46	< 0.46	< 0.46	< 0.46	< 0.46	< 0.46	< 0.46	2.7	0.48	0.93	1	0.9	< 0.46	1.8	1.3	< 0.46	< 0.46	< 0.46	< 0.46	< 0.47	0.89	< 0.32	< 0.32	< 0.32	< 0.32	0.8	0.71	0.69	0.51	< 0.47	0.67
17SPM01	industrial	5.47176	2017	spring	2017-05-23	-25.6434	9.88467	M3611	Feces	2.31	66.3	1.16	99	98	0.67	2.4	2.7	0.55	0.57	0.64	0.73	< 0.38	< 0.38	< 0.38	< 0.38	12	0.54	3.4	2.8	2.2	0.89	4.5	2.5	0.61	0.76	0.45	< 0.38	0.41	1.1	0.59	0.76	0.72	< 0.25	0.69	0.64	0.64	0.4	1.1	0.45
17SPM03	industrial	5.47176	2017	fall	2017-09-11	-20.7979	11.3192	M3611	Feces	2.137	34.7	0.536	98	99	0.73	1.2	1.3	< 0.43	< 0.43	0.46	0.5	< 0.43	< 0.43	< 0.43	< 0.43	5.8	0.62	2.1	2.2	1.8	0.64	3.3	2.2	0.69	0.6	< 0.43	< 0.43	0.67	1.1	0.59	0.49	0.4	< 0.27	1.1	0.97	0.85	0.72	1.5	0.72
17SPM04	industrial	5.47176	2017	fall	2017-09-13	-26.1475	8.47658	M3611	Feces	2.327	31.4	0.141	98	98	0.61	< 0.39	0.48	< 0.39	< 0.39	< 0.39	< 0.39	< 0.39	< 0.39	< 0.39	< 0.39	4.9	0.39	1.7	1.2	0.65	< 0.39	5.3	3.3	0.61	0.54	< 0.39	< 0.39	0.69	1.6	0.47	< 0.25	< 0.25	< 0.25	1.3	1.1	0.97	0.72	0.41	0.69
17SPM06	industrial	5.47176	2017	fall	2017-09-23	-22.4967	9.69279	M3611	Feces	2.236	39.7	0.603	97	102	0.77	0.92	0.86	< 0.41	0.53	0.92	0.45	< 0.41	< 0.41	0.54	< 0.41	8.7	1.2	4.1	4	3.2	1.2	14	13	4.5	3	1.4	0.72	7.8	10	4	1.9	0.98	< 0.25	11	9.9	8.9	8.2	2.4	6.7
17SPM07	industrial	5.47176	2017	fall	2017-09-24	-20.0872	12.0014	M3611	Feces	2.108	20.4	1.37	97	109	1.3	3.3	5.8	1.3	3.1	6	3.5	4.3	6.8	2.9	1.1	55	3.6	26	23	10	2.3	74	47	9.6	10	3.6	2.5	12	38	7	3.5	2.5	1.2	52	30	53	18	10	21
17SPM08	industrial	5.47176	2017	fall	2017-09-24	-21.9318	11.7455	M3611	Feces	2.059	31.1	5.5	94	89	1.7	4.8	23	3.1	2.2	1.9	4.8	1.5	1.3	1.4	1.2	93	41	34	16	11	5.2	100	64	100	41	25	18	340	730	46	39	22	14	940	390	670	210	59	170
								M3611	SRM 1974c	2.313	27.4	9.91	96	116	0.74	0.82	1.5	1.9	4.5	6.7	1.2	2.6	6.3	6.8	4.3	19	1	20	25	20	6.8	51	29	11	5.4	3.2	1.5	6.6	22	4.6	2.3	0.97	0.68	6.8	5.5	9.1	2	0.66	2
								M3611	Method Blank	2.2286		0	98	97	0.48	< 0.38	< 0.37	< 0.37	< 0.37	< 0.37	< 0.37	< 0.37	< 0.37	< 0.37	< 0.37	0.55	< 0.38	< 0.37	< 0.37	< 0.37	< 0.37	< 0.38	< 0.38	< 0.37	< 0.37	< 0.37	< 0.37	< 0.35	< 0.35	< 0.24	< 0.24	< 0.24	< 0.24	< 0.36	< 0.36	< 0.35	< 0.36	< 0.36	< 0.36
Five naphthalene analytes (NPHs = NPH, C1NPH, C2NPH, C3NPH, C4NPH) were excluded from analyses because laboratory blanks contained NPHs at high enough concentrations to account for observed levels in scat samples.
[truncated: 12 more columns]
